# Supplementary material for: Structural studies of human fission protein FIS1 reveal a dynamic region important for GTPase DRP1 recruitment and mitochondrial fission
Source: J Biol Chem. 2022 Oct 20;298(12):102620. doi: 10.1016/j.jbc.2022.102620 (PMC9747602; doi:10.1016/j.jbc.2022.102620)
Supplement: Supporting Information [file mmc3.zip]

Archive with 1 entries (1 files):
- 2022_Egner_Supporting_Information_FINAL_oct.docx
